# Supplementary material for: Assessment of the Genetic Diversity and Structure of the Korean Endemic Freshwater Fish Microphysogobio longidorsalis (Gobioninae) Using Microsatellite Markers: A First Glance from Population Genetics
Source: Genes (Basel). 2024 Jan 4;15(1):69. doi: 10.3390/genes15010069 (PMC10815670; doi:10.3390/genes15010069)
Supplement: Supplementary file 1 [file genes-15-00069-s001.zip]

Archive with 1 entries (1 files):
- genes-2749107-supplementary.pdf
